# Supplementary material for: Virological and Immunological Outcomes of an Intensified Four-Drug versus a Standard Three-Drug Antiretroviral Regimen, Both Integrase Strand Transfer Inhibitor-Based, in Primary HIV Infection
Source: Pharmaceuticals (Basel). 2022 Mar 26;15(4):403. doi: 10.3390/ph15040403 (PMC9024471; doi:10.3390/ph15040403)
Supplement: Supplementary file 1 [file pharmaceuticals-15-00403-s001.zip]

Archive with 1 entries (1 files):
- pharmaceuticals-1642886-supplementary.pdf
